# Supplementary material for: Appraisal of Intraoperative Adverse Events to Improve Postoperative Care
Source: J Clin Med. 2023 Mar 28;12(7):2546. doi: 10.3390/jcm12072546 (PMC10095268; doi:10.3390/jcm12072546)
Supplement: Supplementary file 1 [file jcm-12-02546-s001.zip]

Archive with 1 entries (1 files):
- jcm-2217053-supplementary.pdf
